# Supplementary material for: Hydrogen Trapping at Fe/Cu Interfaces
Source: Materials (Basel). 2024 Nov 20;17(22):5671. doi: 10.3390/ma17225671 (PMC11596813; doi:10.3390/ma17225671)
Supplement: Supplementary file 1 [file materials-17-05671-s001.zip]

Archive with 4 entries (4 files):
- Cu-9R_Fe_Interface_H_POSCAR.vasp
- Cu-bcc-001_Fe_Interface_H_POSCAR.vasp
- Cu-bcc-011_Fe_Interface_H_POSCAR.vasp
- Cu-fcc_Fe_Interface_H_POSCAR.vasp
