# Supplementary material for: Hydrogen Trapping at Fe/Cu Interfaces
Source: Materials (Basel). 2024 Nov 20;17(22):5671. doi: 10.3390/ma17225671 (PMC11596813; doi:10.3390/ma17225671)
Supplement: Supplementary file 1 [file materials-17-05671-s001.zip › Cu-9R_Fe_Interface_H_POSCAR.vasp]

Fe Cu  H 
 1.0000000000000000
     4.9153000000000002    0.0000000000000000    0.0000000000000000
     0.0000000000000000   20.8538530000000009    0.0000000000000000
     0.0000000000000000    0.0000000000000000   36.1640000000000015
 Fe  Cu  H  
 126 126   1
Cartesian
  2.1136366287408141  0.4760265015008330 19.3366961371691986
  3.7221283361899578  2.7765204933113989 19.2913138982374868
  2.9011405143774147  5.0763474550956760 19.2568015878010534
  2.8934455203366682  1.6463220255423683 21.3305086369043053
  2.0682207548744067  3.9604430703001152 21.3072100768528436
  3.7080523150816136  6.2681549811288351 21.3132669024111436
  2.0509494804746313  0.4972739695810935 23.3417133434195136
  3.6921293442642398  2.8207426444007884 23.3426724247144008
  2.8695918256869541  5.1328430169112282 23.3374397866449144
  2.8572099691450807  1.6712667565413839 25.3432718342885046
  2.0385361063511720  3.9883644201358428 25.3422781389178731
  3.6762252374673965  6.3045301254080366 25.3420830488664777
  2.0278705776408095  0.5212880869042249 27.3398468061286941
  3.6673219955454135  2.8385837421068802 27.3394243130465995
  2.8475604692250278  5.1554266288046540 27.3388616613960274
  2.8408656050067309  1.6855297647318990 29.3537481617351084
  2.0211221404537345  4.0027185412169297 29.3529786940806439
  3.6598237013236798  6.3200205975620660 29.3521160314538392
  2.0174817083558541  0.5316060978458016 31.3594590138134741
  3.6562433860402477  2.8483619264092241 31.3580934486667751
  2.8375851138402646  5.1655379197114426 31.3570452648868105
  2.1151947699355924  7.4273753464219325 19.3355595683883905
  3.7240333626485485  9.7285634473115508 19.2910997031589950
  2.9021182484606283 12.0278700450690845 19.2553605766242839
  2.8947982633872842  8.5982167641096350 21.3309543897173022
  2.0692661443063836 10.9118064750777481 21.3075818003364006
  3.7075968407678186 13.2191876658320311 21.3130690346783425
  2.0509151462083501  7.4490573754389624 23.3413172490799852
  3.6926322835501448  9.7735500637735431 23.3425112806660486
  2.8696912526924931 12.0851279763286836 23.3378255293589838
  2.8575544302726161  8.6226319784477834 25.3434750322474329
  2.0389181977232083 10.9403812741259383 25.3430897974064138
  3.6763243318427410 13.2566312522794902 25.3429850612353782
  2.0281844116500243  7.4724707493956446 27.3390139391609495
  3.6682830392293577  9.7897886094468127 27.3394723424474364
  2.8480052457764504 12.1070863003246618 27.3399067949422623
  2.8408333492199871  8.6368501018151722 29.3526452938190126
  2.0213280849337227 10.9549181805755662 29.3531448534676898
  3.6601566055634511 13.2727633116486832 29.3536326268484764
  2.0165888752109415  7.4820097949942852 31.3573850068932813
  3.6563044101235045  9.7987221306600389 31.3571891814366950
  2.8377802549555544 12.1161970598136008 31.3577347193914271
  2.1135876781687117 14.3782874651199748 19.3355259217621267
  3.7240867768278094 16.6793802046861437 19.2901801693138495
  2.9015826623627610 18.9785367526739499 19.2557567880484797
  2.8942754631327499 15.5489266995781339 21.3302419571932873
  2.0689669348326030 17.8622069981205769 21.3071353071787684
  3.7076795513343099 20.1699330736449909 21.3128827484483772
  2.0510385461655405 14.4005460463693247 23.3413902357852301
  3.6924398523993909 16.7242436134732309 23.3427396600399000
  2.8698298674637615 19.0349792674595619 23.3378134029305890
  2.8574413932527465 15.5748027739697097 25.3440191197621942
  2.0389488384075816 17.8917743370623583 25.3429467224464240
  3.6764183735928686 20.2077387080957784 25.3426166762923621
  2.0282491521069157 14.4241778451252287 27.3403054496359168
  3.6679606209395064 16.7417414805219344 27.3402383415687424
  2.8482007341745366 19.0582097534835668 27.3399109329457985
  2.8410231729546314 15.5893161612325422 29.3545100788329876
  2.0216879237338037 17.9068211483917352 29.3545711297095373
  3.6603032368760253 20.2231630327323195 29.3542047978584471
  2.0174526323435846 14.4336323028149067 31.3591824041017375
  3.6570467336075074 16.7511582180478733 31.3590051034330877
  2.8382992431822061 19.0687572385566106 31.3597405594452177
  4.5712866287408493  0.4760265015008330 19.3366961371691986
  1.2644783361899572  2.7765204933113989 19.2913138982374868
  0.4434905143774145  5.0763474550956760 19.2568015878010534
  0.4357955203366684  1.6463220255423683 21.3305086369043053
  4.5258707548744068  3.9604430703001152 21.3072100768528436
  1.2504023150816133  6.2681549811288351 21.3132669024111436
  4.5085994804746310  0.4972739695810935 23.3417133434195136
  1.2344793442642392  2.8207426444007884 23.3426724247144008
  0.4119418256869540  5.1328430169112282 23.3374397866449144
  0.3995599691450809  1.6712667565413839 25.3432718342885046
  4.4961861063511721  3.9883644201358428 25.3422781389178731
  1.2185752374673964  6.3045301254080366 25.3420830488664777
  4.4855205776408082  0.5212880869042249 27.3398468061286941
  1.2096719955454134  2.8385837421068802 27.3394243130465995
  0.3899104692250279  5.1554266288046540 27.3388616613960274
  0.3832156050067302  1.6855297647318990 29.3537481617351084
  4.4787721404537351  4.0027185412169297 29.3529786940806439
  1.2021737013236795  6.3200205975620660 29.3521160314538392
  4.4751317083558542  0.5316060978458016 31.3594590138134741
  1.1985933860402471  2.8483619264092241 31.3580934486667751
  0.3799351138402639  5.1655379197114426 31.3570452648868105
  4.5728447699355925  7.4273753464219325 19.3355595683883905
  1.2663833626485834  9.7285634473115508 19.2910997031589950
  0.4444682484606279 12.0278700450690845 19.2553605766242839
  0.4371482633872840  8.5982167641096350 21.3309543897173022
  4.5269161443063490 10.9118064750777481 21.3075818003364006
  1.2499468407678531 13.2191876658320311 21.3130690346783425
  4.5085651462083502  7.4490573754389624 23.3413172490799852
  1.2349822835501445  9.7735500637735431 23.3425112806660486
  0.4120412526924931 12.0851279763286836 23.3378255293589838
  0.3999044302726164  8.6226319784477834 25.3434750322474329
  4.4965681977232084 10.9403812741259383 25.3430897974064138
  1.2186743318427404 13.2566312522794902 25.3429850612353782
  4.4858344116500239  7.4724707493956446 27.3390139391609495
  1.2106330392293574  9.7897886094468127 27.3394723424474364
  0.3903552457764502 12.1070863003246618 27.3399067949422623
  0.3831833492199870  8.6368501018151722 29.3526452938190126
  4.4789780849337228 10.9549181805755662 29.3531448534676898
  1.2025066055634506 13.2727633116486832 29.3536326268484764
  4.4742388752109417  7.4820097949942852 31.3573850068932813
  1.1986544101235042  9.7987221306600389 31.3571891814366950
  0.3801302549555537 12.1161970598136008 31.3577347193914271
  4.5712376781687114 14.3782874651199748 19.3355259217621267
  1.2664367768278100 16.6793802046861437 19.2901801693138495
  0.4439326623627610 18.9785367526739499 19.2557567880484797
  0.4366254631327498 15.5489266995781339 21.3302419571932873
  4.5266169348326031 17.8622069981205769 21.3071353071787684
  1.2500295513343103 20.1699330736449909 21.3128827484483772
  4.5086885461655406 14.4005460463693247 23.3413902357852301
  1.2347898523993908 16.7242436134732309 23.3427396600399000
  0.4121798674637616 19.0349792674595619 23.3378134029305890
  0.3997913932527463 15.5748027739697097 25.3440191197621942
  4.4965988384075821 17.8917743370623583 25.3429467224464240
  1.2187683735928683 20.2077387080957784 25.3426166762923621
  4.4858991521069154 14.4241778451252287 27.3403054496359168
  1.2103106209395060 16.7417414805219344 27.3402383415687424
  0.3905507341745361 19.0582097534835668 27.3399109329457985
  0.3833731729546311 15.5893161612325422 29.3545100788329876
  4.4793379237338042 17.9068211483917352 29.3545711297095373
  1.2026532368760254 20.2231630327323195 29.3542047978584471
  4.4751026323436198 14.4336323028149067 31.3591824041017375
  1.1993967336075417 16.7511582180478733 31.3590051034330877
  0.3806492431822056 19.0687572385566106 31.3597405594452177
  2.1105565362393590  0.2786659428702652  5.0146378665984113
  4.5682065362393596  0.2786659428702652  5.0146378665984113
  3.3371489113302562  1.2380421407093549  7.0691315525636158
  3.3400809492808241  2.4976873863427476  4.8397516578052331
  4.5688093496952238  4.7160045066577139  4.7003268572691859
  4.5586141199058314  2.2113534789726064  9.1185462359378544
  4.5676897532646592  3.4685070245974781  6.8946632735320605
  4.5678854983134327  7.2342720997255894  5.0115585829985427
  4.5688652034749335 11.6733782492057081  4.6889968269176165
  0.8824309492808241  2.4976873863427476  4.8397516578052331
  0.8794989113302558  1.2380421407093549  7.0691315525636158
  2.1100397532646595  3.4685070245974781  6.8946632735320605
  2.1111593496952237  4.7160045066577139  4.7003268572691859
  0.8819774297833971  5.7176628870671493  6.6852343932743272
  2.1102354983134330  7.2342720997255894  5.0115585829985427
  0.8817479227764071  9.4570546516107932  4.8370371203032541
  0.8802111218245880  0.7020331616662697 10.8212958645198292
  3.3378611218245875  0.7020331616662697 10.8212958645198292
  2.1009641199058318  2.2113534789726064  9.1185462359378544
  0.8444373613109900  3.1927156621811421 11.1666588807885656
  0.8791559789599691  4.4521748730287012  8.9295776134574716
  3.3368059789599696  4.4521748730287012  8.9295776134574716
  3.3396274297833970  5.7176628870671493  6.6852343932743272
  2.1118268140382037  6.6768892071946002  8.7563889227532989
  0.8807736599121172  8.1972249667094434  7.0639559197259896
  3.3384236599121175  8.1972249667094434  7.0639559197259896
  3.3393979227764072  9.4570546516107932  4.8370371203032541
  2.1109653798582015 10.4254290616218146  6.8910202393813105
  2.1112152034749334 11.6733782492057081  4.6889968269176165
  0.8826813764719967 12.6652393370330358  6.6801249146921871
  2.1100505869397748 14.1826691522666071  5.0039353130144324
  0.8822359524601492 16.3995935652292317  4.8319966687481752
  2.0066282363295835  0.4639810602227800 15.1172519928567581
  2.1043494877845981  1.6982646200343856 12.8946905492265529
  4.5619994877845986  1.6982646200343856 12.8946905492265529
  3.3020873613109551  3.1927156621811421 11.1666588807885656
  2.0093899266175930  4.1691440753162992 13.2163957370884955
  2.0960673624971649  5.4256801145197748 10.9916321006940176
  4.5537173624971654  5.4256801145197748 10.9916321006940176
  4.5694768140382038  6.6768892071946002  8.7563889227532989
  3.3390362459424017  7.6581569880713589 10.8207196030636599
  2.1017169877373765  9.1658689178148798  9.1160158911810303
  4.5593669877373761  9.1658689178148798  9.1160158911810303
  4.5686153798582021 10.4254290616218146  6.8910202393813105
  3.3366062095086586 11.4004638036535617  8.9292906821694036
  3.3403313764719966 12.6652393370330358  6.6801249146921871
  2.1106571900379802 13.6220110123866665  8.7576676136018481
  4.5677005869398091 14.1826691522666071  5.0039353130144324
  3.3367130818920399 15.1374350501492145  7.0620328132838646
  3.3398859524601496 16.3995935652292317  4.8319966687481752
  2.1096093209139628 17.3632574664797303  6.8898079185944461
  2.1119711539283665 18.6167396512842664  4.6963371870960735
  4.5696211539283667 18.6167396512842664  4.6963371870960735
  4.4642782363295836  0.4639810602227800 15.1172519928567581
  3.0372901197478228  1.5157863377015026 17.2123899600524872
  3.3251778433862484  2.7018131173390985 14.9954838887788942
  4.4670399266175931  4.1691440753162992 13.2163957370884955
  3.1020311952688231  5.1548632368943021 15.2444663300318943
  3.2906626112312627  6.4129974854592646 13.0489020526398836
  4.5625270770180055  8.6456232540163196 12.8966417690792063
  3.3029706190159724 10.1407395295444402 11.1677527806286818
  4.5544439225214228 12.3714058060969325 10.9930385181010806
  4.5683071900379799 13.6220110123866665  8.7576676136018481
  3.3389428262642897 14.6032034119881651 10.8225510533459541
  4.5584305599061183 16.1084987627427481  9.1157841805370357
  4.5672593209139629 17.3632574664797303  6.8898079185944461
  3.3357958959077547 18.3435382220173615  8.9276881426980559
  3.3399847511076857 19.6094450730419467  6.6853315396518624
  4.5000730863709597  3.7890966030153850 17.1208261195614533
  4.0146018053844497  6.1984337554131663 17.2700954155899495
  4.4646317457985418  7.4151276310145917 15.1194656846540543
  4.4683685684604244 11.1164923675933860 13.2166987343911320
  4.5626388665379078 15.5975492628810706 12.8961686314648638
  4.5528154870263942 19.3208089517094592 10.9907861958528681
  4.5685631908872111 20.5692566080777866  8.7584406788716187
  0.8675278433862135  2.7018131173390985 14.9954838887788942
  0.8330126112312284  6.4129974854592646 13.0489020526398836
  0.8813862459424019  7.6581569880713589 10.8207196030636599
  0.8453206190159730 10.1407395295444402 11.1677527806286818
  0.8789562095086579 11.4004638036535617  8.9292906821694036
  0.8790630818920400 15.1374350501492145  7.0620328132838646
  0.8823347511076860 19.6094450730419467  6.6853315396518624
  0.5796401197478226  1.5157863377015026 17.2123899600524872
  2.0424230863709596  3.7890966030153850 17.1208261195614533
  0.6443811952688230  5.1548632368943021 15.2444663300318943
  2.0069817457985413  7.4151276310145917 15.1194656846540543
  2.1048770770180059  8.6456232540163196 12.8966417690792063
  0.8677927487887847  9.6533651051936449 14.9953582496148936
  2.0107185684604247 11.1164923675933860 13.2166987343911320
  2.0967939225214223 12.3714058060969325 10.9930385181010806
  0.8334240542695688 13.3625430499874582 13.0490379485147656
  0.8812928262642895 14.6032034119881651 10.8225510533459541
  2.1007805599061182 16.1084987627427481  9.1157841805370357
  0.8447277537851970 17.0892543130115087 11.1662607506423228
  0.8781458959077553 18.3435382220173615  8.9276881426980559
  2.1109131908872447 20.5692566080777866  8.7584406788716187
  1.5569518053844502  6.1984337554131663 17.2700954155899495
  0.5824886792448781  8.4680955422246367 17.2128591380258875
  3.0401386792448779  8.4680955422246367 17.2128591380258875
  3.3254427487887845  9.6533651051936449 14.9953582496148936
  2.0434749787295194 10.7398198474144362 17.1196023994023072
  0.6440422753163536 12.1080098216150276 15.2433793211934656
  3.1016922753163541 12.1080098216150276 15.2433793211934656
  3.2910740542695684 13.3625430499874582 13.0490379485147656
  2.0070619344819725 14.3683835351434261 15.1182493475542827
  2.1049888665379077 15.5975492628810706 12.8961686314648638
  0.8687025330978803 16.6069084143481760 14.9955005773898602
  3.3023777537851964 17.0892543130115087 11.1662607506423228
  2.0112743640486208 18.0716817881070462 13.2151701176860303
  2.0951654870263945 19.3208089517094592 10.9907861958528681
  0.8329904237704505 20.3177911300738714 13.0467709733541444
  4.5011249787295204 10.7398198474144362 17.1196023994023072
  1.5573452094132243 13.1511942637891526 17.2682408241828789
  4.0149952094132244 13.1511942637891526 17.2682408241828789
  4.4647119344819721 14.3683835351434261 15.1182493475542827
  3.0359355268636667 15.4191420453538353 17.2127970459895430
  3.3263525330978805 16.6069084143481760 14.9955005773898602
  2.0422653457512605 17.6926671083160620 17.1184305167821051
  4.4689243640485863 18.0716817881070462 13.2151701176860303
  3.1030271592255705 19.0611739227058621 15.2432677105249414
  3.2906404237704505 20.3177911300738714 13.0467709733541444
  4.4999153457512602 17.6926671083160620 17.1184305167821051
  4.0154216453007665 20.1029306149738893 17.2697006505983097
  0.5782855268636664 15.4191420453538353 17.2127970459895430
  0.6453771592255703 19.0611739227058621 15.2432677105249414
  1.5577716453007662 20.1029306149738893 17.2697006505983097
  3.2710903457512615 17.7978005248651101 18.1893418004805376
