# Supplementary material for: Hydrogen Trapping at Fe/Cu Interfaces
Source: Materials (Basel). 2024 Nov 20;17(22):5671. doi: 10.3390/ma17225671 (PMC11596813; doi:10.3390/ma17225671)
Supplement: Supplementary file 1 [file materials-17-05671-s001.zip › Cu-bcc-001_Fe_Interface_H_POSCAR.vasp]

Fe Cu  H 
 1.0000000000000000
     8.5135500000000004    0.0000000000000000    0.0000000000000000
     0.0000000000000000    8.5135500000000004    0.0000000000000000
     0.0000000000000000    0.0000000000000000   48.5875339999999980
Fe Cu  H
  90  90   6
Cartesian
  0.0000000000000000  0.0000000000000000  9.9999947226760000
  1.4189278378500001  1.4189278378500001 11.4189450656120002
  0.0000000000000000  0.0000000000000000 12.8378468210139989
  1.4189278378500001  1.4189278378500001 14.2567971639499991
  0.0000000000000000  0.0000000000000000 15.6756989193520013
  1.4189278378500001  1.4189278378500001 17.0946492622879980
  0.0000000000000000  0.0000000000000000 18.5135510176899984
  1.4189278378500001  1.4189278378500001 19.9324527730919989
  0.0000000000000000  0.0000000000000000 21.3514031160279991
  1.4189278378500001  1.4189278378500001 22.7703048714299996
  0.0000000000000000  2.8378471621500001  9.9999947226760000
  1.4189278378500001  4.2567750000000002 11.4189450656120002
  0.0000000000000000  2.8378471621500001 12.8378468210139989
  1.4189278378500001  4.2567750000000002 14.2567971639499991
  0.0000000000000000  2.8378471621500001 15.6756989193520013
  1.4189278378500001  4.2567750000000002 17.0946492622879980
  0.0000000000000000  2.8378471621500001 18.5135510176899984
  1.4189278378500001  4.2567750000000002 19.9324527730919989
  0.0000000000000000  2.8378471621500001 21.3514031160279991
  1.4189278378500001  4.2567750000000002 22.7703048714299996
  0.0000000000000000  5.6757028378500003  9.9999947226760000
  1.4189278378500001  7.0946221621500003 11.4189450656120002
  0.0000000000000000  5.6757028378500003 12.8378468210139989
  1.4189278378500001  7.0946221621500003 14.2567971639499991
  0.0000000000000000  5.6757028378500003 15.6756989193520013
  1.4189278378500001  7.0946221621500003 17.0946492622879980
  0.0000000000000000  5.6757028378500003 18.5135510176899984
  1.4189278378500001  7.0946221621500003 19.9324527730919989
  0.0000000000000000  5.6757028378500003 21.3514031160279991
  1.4189278378500001  7.0946221621500003 22.7703048714299996
  2.8378471621500001  0.0000000000000000  9.9999947226760000
  4.2567750000000002  1.4189278378500001 11.4189450656120002
  2.8378471621500001  0.0000000000000000 12.8378468210139989
  4.2567750000000002  1.4189278378500001 14.2567971639499991
  2.8378471621500001  0.0000000000000000 15.6756989193520013
  4.2567750000000002  1.4189278378500001 17.0946492622879980
  2.8378471621500001  0.0000000000000000 18.5135510176899984
  4.2567750000000002  1.4189278378500001 19.9324527730919989
  2.8378471621500001  0.0000000000000000 21.3514031160279991
  4.2567750000000002  1.4189278378500001 22.7703048714299996
  2.8378471621500001  2.8378471621500001  9.9999947226760000
  4.2567750000000002  4.2567750000000002 11.4189450656120002
  2.8378471621500001  2.8378471621500001 12.8378468210139989
  4.2567750000000002  4.2567750000000002 14.2567971639499991
  2.8378471621500001  2.8378471621500001 15.6756989193520013
  4.2567750000000002  4.2567750000000002 17.0946492622879980
  2.8378471621500001  2.8378471621500001 18.5135510176899984
  4.2567750000000002  4.2567750000000002 19.9324527730919989
  2.8378471621500001  2.8378471621500001 21.3514031160279991
  4.2567750000000002  4.2567750000000002 22.7703048714299996
  2.8378471621500001  5.6757028378500003  9.9999947226760000
  4.2567750000000002  7.0946221621500003 11.4189450656120002
  2.8378471621500001  5.6757028378500003 12.8378468210139989
  4.2567750000000002  7.0946221621500003 14.2567971639499991
  2.8378471621500001  5.6757028378500003 15.6756989193520013
  4.2567750000000002  7.0946221621500003 17.0946492622879980
  2.8378471621500001  5.6757028378500003 18.5135510176899984
  4.2567750000000002  7.0946221621500003 19.9324527730919989
  2.8378471621500001  5.6757028378500003 21.3514031160279991
  4.2567750000000002  7.0946221621500003 22.7703048714299996
  5.6757028378500003  0.0000000000000000  9.9999947226760000
  7.0946221621500003  1.4189278378500001 11.4189450656120002
  5.6757028378500003  0.0000000000000000 12.8378468210139989
  7.0946221621500003  1.4189278378500001 14.2567971639499991
  5.6757028378500003  0.0000000000000000 15.6756989193520013
  7.0946221621500003  1.4189278378500001 17.0946492622879980
  5.6757028378500003  0.0000000000000000 18.5135510176899984
  7.0946221621500003  1.4189278378500001 19.9324527730919989
  5.6757028378500003  0.0000000000000000 21.3514031160279991
  7.0946221621500003  1.4189278378500001 22.7703048714299996
  5.6757028378500003  2.8378471621500001  9.9999947226760000
  7.0946221621500003  4.2567750000000002 11.4189450656120002
  5.6757028378500003  2.8378471621500001 12.8378468210139989
  7.0946221621500003  4.2567750000000002 14.2567971639499991
  5.6757028378500003  2.8378471621500001 15.6756989193520013
  7.0946221621500003  4.2567750000000002 17.0946492622879980
  5.6757028378500003  2.8378471621500001 18.5135510176899984
  7.0946221621500003  4.2567750000000002 19.9324527730919989
  5.6757028378500003  2.8378471621500001 21.3514031160279991
  7.0946221621500003  4.2567750000000002 22.7703048714299996
  5.6757028378500003  5.6757028378500003  9.9999947226760000
  7.0946221621500003  7.0946221621500003 11.4189450656120002
  5.6757028378500003  5.6757028378500003 12.8378468210139989
  7.0946221621500003  7.0946221621500003 14.2567971639499991
  5.6757028378500003  5.6757028378500003 15.6756989193520013
  7.0946221621500003  7.0946221621500003 17.0946492622879980
  5.6757028378500003  5.6757028378500003 18.5135510176899984
  7.0946221621500003  7.0946221621500003 19.9324527730919989
  5.6757028378500003  5.6757028378500003 21.3514031160279991
  7.0946221621500003  7.0946221621500003 22.7703048714299996
  0.0000000000000000  0.0000000000000000 24.1892552143659998
  1.4189278378500001  1.4189278378500001 25.6342970630600000
  0.0000000000000000  0.0000000000000000 27.0793389117540002
  1.4189278378500001  1.4189278378500001 28.5244293479819966
  0.0000000000000000  0.0000000000000000 29.9694711966759968
  1.4189278378500001  1.4189278378500001 31.4145130453699970
  0.0000000000000000  0.0000000000000000 32.8595548940639972
  1.4189278378500001  1.4189278378500001 34.3046453302920042
  0.0000000000000000  0.0000000000000000 35.7496871789859938
  1.4189278378500001  1.4189278378500001 37.1947290276799976
  0.0000000000000000  2.8378471621500001 24.1892552143659998
  1.4189278378500001  4.2567750000000002 25.6342970630600000
  0.0000000000000000  2.8378471621500001 27.0793389117540002
  1.4189278378500001  4.2567750000000002 28.5244293479819966
  0.0000000000000000  2.8378471621500001 29.9694711966759968
  1.4189278378500001  4.2567750000000002 31.4145130453699970
  0.0000000000000000  2.8378471621500001 32.8595548940639972
  1.4189278378500001  4.2567750000000002 34.3046453302920042
  0.0000000000000000  2.8378471621500001 35.7496871789859938
  1.4189278378500001  4.2567750000000002 37.1947290276799976
  0.0000000000000000  5.6757028378500003 24.1892552143659998
  1.4189278378500001  7.0946221621500003 25.6342970630600000
  0.0000000000000000  5.6757028378500003 27.0793389117540002
  1.4189278378500001  7.0946221621500003 28.5244293479819966
  0.0000000000000000  5.6757028378500003 29.9694711966759968
  1.4189278378500001  7.0946221621500003 31.4145130453699970
  0.0000000000000000  5.6757028378500003 32.8595548940639972
  1.4189278378500001  7.0946221621500003 34.3046453302920042
  0.0000000000000000  5.6757028378500003 35.7496871789859938
  1.4189278378500001  7.0946221621500003 37.1947290276799976
  2.8378471621500001  0.0000000000000000 24.1892552143659998
  4.2567750000000002  1.4189278378500001 25.6342970630600000
  2.8378471621500001  0.0000000000000000 27.0793389117540002
  4.2567750000000002  1.4189278378500001 28.5244293479819966
  2.8378471621500001  0.0000000000000000 29.9694711966759968
  4.2567750000000002  1.4189278378500001 31.4145130453699970
  2.8378471621500001  0.0000000000000000 32.8595548940639972
  4.2567750000000002  1.4189278378500001 34.3046453302920042
  2.8378471621500001  0.0000000000000000 35.7496871789859938
  4.2567750000000002  1.4189278378500001 37.1947290276799976
  2.8378471621500001  2.8378471621500001 24.1892552143659998
  4.2567750000000002  4.2567750000000002 25.6342970630600000
  2.8378471621500001  2.8378471621500001 27.0793389117540002
  4.2567750000000002  4.2567750000000002 28.5244293479819966
  2.8378471621500001  2.8378471621500001 29.9694711966759968
  4.2567750000000002  4.2567750000000002 31.4145130453699970
  2.8378471621500001  2.8378471621500001 32.8595548940639972
  4.2567750000000002  4.2567750000000002 34.3046453302920042
  2.8378471621500001  2.8378471621500001 35.7496871789859938
  4.2567750000000002  4.2567750000000002 37.1947290276799976
  2.8378471621500001  5.6757028378500003 24.1892552143659998
  4.2567750000000002  7.0946221621500003 25.6342970630600000
  2.8378471621500001  5.6757028378500003 27.0793389117540002
  4.2567750000000002  7.0946221621500003 28.5244293479819966
  2.8378471621500001  5.6757028378500003 29.9694711966759968
  4.2567750000000002  7.0946221621500003 31.4145130453699970
  2.8378471621500001  5.6757028378500003 32.8595548940639972
  4.2567750000000002  7.0946221621500003 34.3046453302920042
  2.8378471621500001  5.6757028378500003 35.7496871789859938
  4.2567750000000002  7.0946221621500003 37.1947290276799976
  5.6757028378500003  0.0000000000000000 24.1892552143659998
  7.0946221621500003  1.4189278378500001 25.6342970630600000
  5.6757028378500003  0.0000000000000000 27.0793389117540002
  7.0946221621500003  1.4189278378500001 28.5244293479819966
  5.6757028378500003  0.0000000000000000 29.9694711966759968
  7.0946221621500003  1.4189278378500001 31.4145130453699970
  5.6757028378500003  0.0000000000000000 32.8595548940639972
  7.0946221621500003  1.4189278378500001 34.3046453302920042
  5.6757028378500003  0.0000000000000000 35.7496871789859938
  7.0946221621500003  1.4189278378500001 37.1947290276799976
  5.6757028378500003  2.8378471621500001 24.1892552143659998
  7.0946221621500003  4.2567750000000002 25.6342970630600000
  5.6757028378500003  2.8378471621500001 27.0793389117540002
  7.0946221621500003  4.2567750000000002 28.5244293479819966
  5.6757028378500003  2.8378471621500001 29.9694711966759968
  7.0946221621500003  4.2567750000000002 31.4145130453699970
  5.6757028378500003  2.8378471621500001 32.8595548940639972
  7.0946221621500003  4.2567750000000002 34.3046453302920042
  5.6757028378500003  2.8378471621500001 35.7496871789859938
  7.0946221621500003  4.2567750000000002 37.1947290276799976
  5.6757028378500003  5.6757028378500003 24.1892552143659998
  7.0946221621500003  7.0946221621500003 25.6342970630600000
  5.6757028378500003  5.6757028378500003 27.0793389117540002
  7.0946221621500003  7.0946221621500003 28.5244293479819966
  5.6757028378500003  5.6757028378500003 29.9694711966759968
  7.0946221621500003  7.0946221621500003 31.4145130453699970
  5.6757028378500003  5.6757028378500003 32.8595548940639972
  7.0946221621500003  7.0946221621500003 34.3046453302920042
  5.6757028378500003  5.6757028378500003 35.7496871789859938
  7.0946221621500003  7.0946221621500003 37.1947290276799976
  0.0000000000000000  2.1283875000000001 22.7703048714299996
  1.4189278378500001  0.0000000000000000 22.7703284112880020
  1.3932679981500000  0.0000000000000000 24.1892382092580007
  1.4189278378500001  2.1283875000000001 24.1892552143659998
  0.0000000000000000  1.4189278378500001 23.4797800428979997
  0.0000000000000000  2.1283875000000001 22.7703048714299996
