# Supplementary material for: Hydrogen Trapping at Fe/Cu Interfaces
Source: Materials (Basel). 2024 Nov 20;17(22):5671. doi: 10.3390/ma17225671 (PMC11596813; doi:10.3390/ma17225671)
Supplement: Supplementary file 1 [file materials-17-05671-s001.zip › Cu-bcc-011_Fe_Interface_H_POSCAR.vasp]

Fe Cu  H 
 1.0000000000000000
     7.3729500000000003   -0.0000000000000000   -0.0000000000000000
     0.0000000000000000    6.9512840000000002   -0.0000000000000000
    -0.0000000000000000    0.0000000000000000   59.4809750000000008
 Fe  Cu  H  
  90  90   5
Cartesian
  0.8192158474500001  5.7927343495720001 12.0066511705750010
  0.8192158474500001  2.3170923495719999 10.0000009979750004
  1.6384316949000002  4.6341916504279999 10.0000009979750004
  0.0000000000000000  3.4756420000000001 12.0066511705750010
  0.0000000000000000  0.0000000000000000 10.0000009979750004
  1.6384316949000002  1.1585496504280002 12.0066511705750010
  0.8192158474500001  5.7927343495720001 16.0200109967500026
  0.8192158474500001  2.3170923495719999 14.0133013431749998
  1.6384316949000002  4.6341916504279999 14.0133013431749998
  0.0000000000000000  3.4756420000000001 16.0200109967500026
  0.0000000000000000  0.0000000000000000 14.0133013431749998
  1.6384316949000002  1.1585496504280002 16.0200109967500026
  0.8192158474500001  5.7927343495720001 20.0333113419500002
  0.8192158474500001  2.3170923495719999 18.0266611693499996
  1.6384316949000002  4.6341916504279999 18.0266611693499996
  0.0000000000000000  3.4756420000000001 20.0333113419500002
  0.0000000000000000  0.0000000000000000 18.0266611693499996
  1.6384316949000002  1.1585496504280002 20.0333113419500002
  0.8192158474500001  5.7927343495720001 24.0466116871500013
  0.8192158474500001  2.3170923495719999 22.0399615145500007
  1.6384316949000002  4.6341916504279999 22.0399615145500007
  0.0000000000000000  3.4756420000000001 24.0466116871500013
  0.0000000000000000  0.0000000000000000 22.0399615145500007
  1.6384316949000002  1.1585496504280002 24.0466116871500013
  0.8192158474500001  5.7927343495720001 28.0599715133250029
  0.8192158474500001  2.3170923495719999 26.0533213407249988
  1.6384316949000002  4.6341916504279999 26.0533213407249988
  0.0000000000000000  3.4756420000000001 28.0599715133250029
  0.0000000000000000  0.0000000000000000 26.0533213407249988
  1.6384316949000002  1.1585496504280002 28.0599715133250029
  3.2768633898000004  5.7927343495720001 12.0066511705750010
  3.2768633898000004  2.3170923495719999 10.0000009979750004
  4.0960866102000004  4.6341916504279999 10.0000009979750004
  2.4576475423500002  3.4756420000000001 12.0066511705750010
  2.4576475423500002  0.0000000000000000 10.0000009979750004
  4.0960866102000004  1.1585496504280002 12.0066511705750010
  3.2768633898000004  5.7927343495720001 16.0200109967500026
  3.2768633898000004  2.3170923495719999 14.0133013431749998
  4.0960866102000004  4.6341916504279999 14.0133013431749998
  2.4576475423500002  3.4756420000000001 16.0200109967500026
  2.4576475423500002  0.0000000000000000 14.0133013431749998
  4.0960866102000004  1.1585496504280002 16.0200109967500026
  3.2768633898000004  5.7927343495720001 20.0333113419500002
  3.2768633898000004  2.3170923495719999 18.0266611693499996
  4.0960866102000004  4.6341916504279999 18.0266611693499996
  2.4576475423500002  3.4756420000000001 20.0333113419500002
  2.4576475423500002  0.0000000000000000 18.0266611693499996
  4.0960866102000004  1.1585496504280002 20.0333113419500002
  3.2768633898000004  5.7927343495720001 24.0466116871500013
  3.2768633898000004  2.3170923495719999 22.0399615145500007
  4.0960866102000004  4.6341916504279999 22.0399615145500007
  2.4576475423500002  3.4756420000000001 24.0466116871500013
  2.4576475423500002  0.0000000000000000 22.0399615145500007
  4.0960866102000004  1.1585496504280002 24.0466116871500013
  3.2768633898000004  5.7927343495720001 28.0599715133250029
  3.2768633898000004  2.3170923495719999 26.0533213407249988
  4.0960866102000004  4.6341916504279999 26.0533213407249988
  2.4576475423500002  3.4756420000000001 28.0599715133250029
  2.4576475423500002  0.0000000000000000 26.0533213407249988
  4.0960866102000004  1.1585496504280002 28.0599715133250029
  5.7345183050999999  5.7927343495720001 12.0066511705750010
  5.7345183050999999  2.3170923495719999 10.0000009979750004
  6.5537341525500006  4.6341916504279999 10.0000009979750004
  4.9153024576500002  3.4756420000000001 12.0066511705750010
  4.9153024576500002  0.0000000000000000 10.0000009979750004
  6.5537341525500006  1.1585496504280002 12.0066511705750010
  5.7345183050999999  5.7927343495720001 16.0200109967500026
  5.7345183050999999  2.3170923495719999 14.0133013431749998
  6.5537341525500006  4.6341916504279999 14.0133013431749998
  4.9153024576500002  3.4756420000000001 16.0200109967500026
  4.9153024576500002  0.0000000000000000 14.0133013431749998
  6.5537341525500006  1.1585496504280002 16.0200109967500026
  5.7345183050999999  5.7927343495720001 20.0333113419500002
  5.7345183050999999  2.3170923495719999 18.0266611693499996
  6.5537341525500006  4.6341916504279999 18.0266611693499996
  4.9153024576500002  3.4756420000000001 20.0333113419500002
  4.9153024576500002  0.0000000000000000 18.0266611693499996
  6.5537341525500006  1.1585496504280002 20.0333113419500002
  5.7345183050999999  5.7927343495720001 24.0466116871500013
  5.7345183050999999  2.3170923495719999 22.0399615145500007
  6.5537341525500006  4.6341916504279999 22.0399615145500007
  4.9153024576500002  3.4756420000000001 24.0466116871500013
  4.9153024576500002  0.0000000000000000 22.0399615145500007
  6.5537341525500006  1.1585496504280002 24.0466116871500013
  5.7345183050999999  5.7927343495720001 28.0599715133250029
  5.7345183050999999  2.3170923495719999 26.0533213407249988
  6.5537341525500006  4.6341916504279999 26.0533213407249988
  4.9153024576500002  3.4756420000000001 28.0599715133250029
  4.9153024576500002  0.0000000000000000 26.0533213407249988
  6.5537341525500006  1.1585496504280002 28.0599715133250029
  0.8192158474500001  5.7927343495720001 32.1102690249750040
  0.8192158474500001  2.3170923495719999 30.0666216859250000
  1.6384316949000002  4.6341916504279999 30.0666216859250000
  0.0000000000000000  3.4756420000000001 32.1102690249750040
  0.0000000000000000  0.0000000000000000 30.0666216859250000
  1.6384316949000002  1.1585496504280002 32.1102690249750040
  0.8192158474500001  5.7927343495720001 36.1975042221000010
  0.8192158474500001  2.3170923495719999 34.1538568830499969
  1.6384316949000002  4.6341916504279999 34.1538568830499969
  0.0000000000000000  3.4756420000000001 36.1975042221000010
  0.0000000000000000  0.0000000000000000 34.1538568830499969
  1.6384316949000002  1.1585496504280002 36.1975042221000010
  0.8192158474500001  5.7927343495720001 40.2846799382500009
  0.8192158474500001  2.3170923495719999 38.2410920801750009
  1.6384316949000002  4.6341916504279999 38.2410920801750009
  0.0000000000000000  3.4756420000000001 40.2846799382500009
  0.0000000000000000  0.0000000000000000 38.2410920801750009
  1.6384316949000002  1.1585496504280002 40.2846799382500009
  0.8192158474500001  5.7927343495720001 44.3719151353749979
  0.8192158474500001  2.3170923495719999 42.3283272773000050
  1.6384316949000002  4.6341916504279999 42.3283272773000050
  0.0000000000000000  3.4756420000000001 44.3719151353749979
  0.0000000000000000  0.0000000000000000 42.3283272773000050
  1.6384316949000002  1.1585496504280002 44.3719151353749979
  0.8192158474500001  5.7927343495720001 48.4591503325000019
  0.8192158474500001  2.3170923495719999 46.4155624744250019
  1.6384316949000002  4.6341916504279999 46.4155624744250019
  0.0000000000000000  3.4756420000000001 48.4591503325000019
  0.0000000000000000  0.0000000000000000 46.4155624744250019
  1.6384316949000002  1.1585496504280002 48.4591503325000019
  3.2768633898000004  5.7927343495720001 32.1102690249750040
  3.2768633898000004  2.3170923495719999 30.0666216859250000
  4.0960866102000004  4.6341916504279999 30.0666216859250000
  2.4576475423500002  3.4756420000000001 32.1102690249750040
  2.4576475423500002  0.0000000000000000 30.0666216859250000
  4.0960866102000004  1.1585496504280002 32.1102690249750040
  3.2768633898000004  5.7927343495720001 36.1975042221000010
  3.2768633898000004  2.3170923495719999 34.1538568830499969
  4.0960866102000004  4.6341916504279999 34.1538568830499969
  2.4576475423500002  3.4756420000000001 36.1975042221000010
  2.4576475423500002  0.0000000000000000 34.1538568830499969
  4.0960866102000004  1.1585496504280002 36.1975042221000010
  3.2768633898000004  5.7927343495720001 40.2846799382500009
  3.2768633898000004  2.3170923495719999 38.2410920801750009
  4.0960866102000004  4.6341916504279999 38.2410920801750009
  2.4576475423500002  3.4756420000000001 40.2846799382500009
  2.4576475423500002  0.0000000000000000 38.2410920801750009
  4.0960866102000004  1.1585496504280002 40.2846799382500009
  3.2768633898000004  5.7927343495720001 44.3719151353749979
  3.2768633898000004  2.3170923495719999 42.3283272773000050
  4.0960866102000004  4.6341916504279999 42.3283272773000050
  2.4576475423500002  3.4756420000000001 44.3719151353749979
  2.4576475423500002  0.0000000000000000 42.3283272773000050
  4.0960866102000004  1.1585496504280002 44.3719151353749979
  3.2768633898000004  5.7927343495720001 48.4591503325000019
  3.2768633898000004  2.3170923495719999 46.4155624744250019
  4.0960866102000004  4.6341916504279999 46.4155624744250019
  2.4576475423500002  3.4756420000000001 48.4591503325000019
  2.4576475423500002  0.0000000000000000 46.4155624744250019
  4.0960866102000004  1.1585496504280002 48.4591503325000019
  5.7345183050999999  5.7927343495720001 32.1102690249750040
  5.7345183050999999  2.3170923495719999 30.0666216859250000
  6.5537341525500006  4.6341916504279999 30.0666216859250000
  4.9153024576500002  3.4756420000000001 32.1102690249750040
  4.9153024576500002  0.0000000000000000 30.0666216859250000
  6.5537341525500006  1.1585496504280002 32.1102690249750040
  5.7345183050999999  5.7927343495720001 36.1975042221000010
  5.7345183050999999  2.3170923495719999 34.1538568830499969
  6.5537341525500006  4.6341916504279999 34.1538568830499969
  4.9153024576500002  3.4756420000000001 36.1975042221000010
  4.9153024576500002  0.0000000000000000 34.1538568830499969
  6.5537341525500006  1.1585496504280002 36.1975042221000010
  5.7345183050999999  5.7927343495720001 40.2846799382500009
  5.7345183050999999  2.3170923495719999 38.2410920801750009
  6.5537341525500006  4.6341916504279999 38.2410920801750009
  4.9153024576500002  3.4756420000000001 40.2846799382500009
  4.9153024576500002  0.0000000000000000 38.2410920801750009
  6.5537341525500006  1.1585496504280002 40.2846799382500009
  5.7345183050999999  5.7927343495720001 44.3719151353749979
  5.7345183050999999  2.3170923495719999 42.3283272773000050
  6.5537341525500006  4.6341916504279999 42.3283272773000050
  4.9153024576500002  3.4756420000000001 44.3719151353749979
  4.9153024576500002  0.0000000000000000 42.3283272773000050
  6.5537341525500006  1.1585496504280002 44.3719151353749979
  5.7345183050999999  5.7927343495720001 48.4591503325000019
  5.7345183050999999  2.3170923495719999 46.4155624744250019
  6.5537341525500006  4.6341916504279999 46.4155624744250019
  4.9153024576500002  3.4756420000000001 48.4591503325000019
  4.9153024576500002  0.0000000000000000 46.4155624744250019
  6.5537341525500006  1.1585496504280002 48.4591503325000019
  1.2288250787443260  6.0823738225054438 29.5649637693832332
  2.0480417979072101  6.6616475198869161 28.5616322940302467
  2.0480417979072105  5.7927369738147085 29.0632980317067400
  4.0960835958144202  6.3720106711961808 29.0632980317067400
  3.2768668766515368  5.7927369738147094 30.0666295070597265
