# Supplementary material for: Hydrogen Trapping at Fe/Cu Interfaces
Source: Materials (Basel). 2024 Nov 20;17(22):5671. doi: 10.3390/ma17225671 (PMC11596813; doi:10.3390/ma17225671)
Supplement: Supplementary file 1 [file materials-17-05671-s001.zip › Cu-fcc_Fe_Interface_H_POSCAR.vasp]

Cu Fe  H 
 1.0000000000000000
     2.4576501574886525   -0.0000000000000000   -0.0000000000000001
     0.0000000000000000   13.9025687371553026   -0.0000000000000004
     0.0000000000000017    0.0000000000000012   42.5344061560854882
Cu Fe  H
  36  36  31
Cartesian
  0.0000000000000012  1.5447298596839214 26.2377490849756931
  1.2288250787443269  2.3170947895258838 22.0399777042358309
  0.0000000000000009  0.0000000000000006 22.0399777042358309
  1.2288250787443276  0.7723649298419610 24.1388633946057638
  0.0000000000000012  3.0894597193678441 24.1388633946057638
  1.2288250787443282  3.8618246492098045 26.2377490849756931
  0.0000000000000014  1.5447298596839216 32.5344061560854882
  1.2288250787443271  2.3170947895258838 28.3366347753456260
  0.0000000000000011  0.0000000000000008 28.3366347753456260
  1.2288250787443278  0.7723649298419613 30.4355204657155554
  0.0000000000000015  3.0894597193678441 30.4355204657155554
  1.2288250787443282  3.8618246492098049 32.5344061560854882
  0.0000000000000012  6.1789194387356874 26.2377490849756931
  1.2288250787443269  6.9512843685776504 22.0399777042358309
  0.0000000000000009  4.6341895790517666 22.0399777042358309
  1.2288250787443276  5.4065545088937270 24.1388633946057638
  0.0000000000000013  7.7236492984196108 24.1388633946057638
  1.2288250787443282  8.4960142282615720 26.2377490849756931
  0.0000000000000014  6.1789194387356874 32.5344061560854882
  1.2288250787443271  6.9512843685776504 28.3366347753456260
  0.0000000000000012  4.6341895790517666 28.3366347753456260
  1.2288250787443278  5.4065545088937270 30.4355204657155554
  0.0000000000000015  7.7236492984196108 30.4355204657155554
  1.2288250787443282  8.4960142282615720 32.5344061560854882
  0.0000000000000012 10.8131090177874540 26.2377490849756931
  1.2288250787443269 11.5854739476294171 22.0399777042358309
  0.0000000000000009  9.2683791581035333 22.0399777042358309
  1.2288250787443276 10.0407440879454946 24.1388633946057638
  0.0000000000000013 12.3578388774713765 24.1388633946057638
  1.2288250787443280 13.1302038073133378 26.2377490849756931
  0.0000000000000014 10.8131090177874540 32.5344061560854882
  1.2288250787443271 11.5854739476294171 28.3366347753456260
  0.0000000000000012  9.2683791581035333 28.3366347753456260
  1.2288250787443278 10.0407440879454946 30.4355204657155554
  0.0000000000000015 12.3578388774713765 30.4355204657155554
  1.2288250787443280 13.1302038073133378 32.5344061560854882
  0.8192167191628845  5.7927369738147085 12.0066629507059730
  0.8192167191628845  2.3170947895258842 10.0000000000000000
  1.6384334383257686  4.6341895790517675 10.0000000000000000
  0.0000000000000004  3.4756421842888252 12.0066629507059730
  0.0000000000000004  0.0000000000000003 10.0000000000000000
  1.6384334383257686  1.1585473947629430 12.0066629507059730
  0.8192167191628846  5.7927369738147085 16.0199888521179190
  0.8192167191628846  2.3170947895258842 14.0133259014119442
  1.6384334383257688  4.6341895790517675 14.0133259014119442
  0.0000000000000006  3.4756421842888252 16.0199888521179155
  0.0000000000000006  0.0000000000000004 14.0133259014119442
  1.6384334383257688  1.1585473947629432 16.0199888521179155
  0.8192167191628849  5.7927369738147085 20.0333147535298615
  0.8192167191628849  2.3170947895258847 18.0266518028238885
  1.6384334383257688  4.6341895790517675 18.0266518028238885
  0.0000000000000007  3.4756421842888257 20.0333147535298615
  0.0000000000000007  0.0000000000000005 18.0266518028238885
  1.6384334383257688  1.1585473947629432 20.0333147535298615
  0.8192167191628845 12.7440213423923598 12.0066629507059730
  0.8192167191628845  9.2683791581035351 10.0000000000000000
  1.6384334383257686 11.5854739476294188 10.0000000000000000
  0.0000000000000004 10.4269265528664761 12.0066629507059730
  0.0000000000000004  6.9512843685776513 10.0000000000000000
  1.6384334383257686  8.1098317633405941 12.0066629507059730
  0.8192167191628847 12.7440213423923598 16.0199888521179190
  0.8192167191628847  9.2683791581035351 14.0133259014119442
  1.6384334383257688 11.5854739476294188 14.0133259014119442
  0.0000000000000006 10.4269265528664761 16.0199888521179155
  0.0000000000000006  6.9512843685776513 14.0133259014119442
  1.6384334383257688  8.1098317633405941 16.0199888521179155
  0.8192167191628849 12.7440213423923598 20.0333147535298615
  0.8192167191628849  9.2683791581035351 18.0266518028238885
  1.6384334383257690 11.5854739476294188 18.0266518028238885
  0.0000000000000007 10.4269265528664761 20.0333147535298615
  0.0000000000000007  6.9512843685776513 18.0266518028238885
  1.6384334383257690  8.1098317633405941 20.0333147535298615
  1.6384334383257686  6.3720106711961808 21.0366462288828444
  1.6384334383257690  4.6341895790517658 20.0333147535298615
  0.8192167191628849  2.3170947895258847 20.0333147535298615
  0.8192167191628850  4.0549158816702953 21.0366462288828480
  0.0000000000000007  1.7378210921444137 21.0366462288828444
  0.0000000000000007  0.0000000000000005 20.0333147535298615
  0.0000000000000007  8.6891054607220646 21.0366462288828444
  0.0000000000000011  3.0894597193678441 20.9905348590508680
  1.2288250787443276  0.7723649298419610 20.9905348590508680
  0.0000000000000012  7.7236492984196108 20.9905348590508680
  1.2288250787443276  5.4065545088937270 20.9905348590508680
  0.0000000000000012 12.3578388774713765 20.9905348590508680
  1.2288250787443276 10.0407440879454946 20.9905348590508680
  0.4096083595814426  5.5031001251239733 21.5383119665593412
  0.4096083595814431  4.6341895790517675 21.0366462288828515
  1.2288250787443267  6.0823738225054438 21.5383119665593412
  2.0480417979072110  6.6616475198869161 20.5349804912063547
  2.0480417979072114  5.7927369738147085 21.0366462288828480
  2.0480417979072114  4.9238264277425028 20.5349804912063547
  1.2288250787443271  4.3445527303610323 20.5349804912063547
  2.0480417979072110  3.1860053355980904 21.5383119665593412
  1.2288250787443267  2.6067316382166199 20.5349804912063547
  1.2288250787443269  3.4756421842888257 21.0366462288828515
  2.0480417979072114  2.3170947895258847 21.0366462288828515
  1.2288250787443267  0.8689105460722072 21.5383119665593412
  1.2288250787443267  0.0000000000000005 21.0366462288828480
  1.2288250787443269  6.9512843685776513 21.0366462288828480
  1.2288250787443280  3.8618246492098045 21.5152562816433530
  0.0000000000000019  1.5447298596839234 21.5152562816433530
  1.2288250787443280  8.4960142282615720 21.5152562816433530
  0.0000000000000019 10.8131090177874558 21.5152562816433530
